# Supplementary material for: ‘‘Mitigating cancer pain: What else matters?”—A qualitative study into the needs and concerns of cancer patients in Sri Lanka
Source: PLoS One. 2025 Jan 24;20(1):e0302615. doi: 10.1371/journal.pone.0302615 (PMC11761611; doi:10.1371/journal.pone.0302615)
Supplement: S2 File — (XLSX) [file pone.0302615.s002.xlsx]

## Sheet: Sheet1
Participant ID	Supporting evidance
1	"I can't get anything done at home… I can't sleep… Sometimes I get very angry, even with my husband, and we end up arguing. I can't bear it with the pain I have… I can't even walk." “I cannot do housework, and I cannot sleep; I did all the housework. They are all ruined now”.
	"I can't go upstairs at home where my clothes are kept, so my husband brings them down for me. I can't do things the way I want to. I can't cook. I can't eat the way I want to. No one has been around to help with the housework in the past few days, so we've been eating from the store. I used to take the child to school, but all that has stopped. Now the child is at home, and I have a lot of probl…
	"There are visitors who come and go, but I have no one at home to talk to. My husband says that I should stay in bed most of the time."
	"Now I find myself talking even with this (bystander). My husband tells everyone… and even brings a little child to keep me company, asking them to talk with me all the time. When that happens, all the mental struggles and pain I have seem to disappear. When I'm talking with them, I don't feel the pain. But as soon as I get back to bed, the pain returns."
	"I used to go to school with the kids, enjoy spending time with their moms, go on outings. At home, my family, including my husband, would go out, go to the market, and I would be the one organizing everything, getting things done at home just the way I wanted. That's what I want now, not anything big, just to be able to do my usual tasks. I just want relief in my leg to manage without the pain."
	"It's overwhelming. I'm in so much pain and sadness. I cry a lot. Most of the time, that's all I do—cry. I tell the people I talk to that this is my suffering." “I cannot do anything now... Because of this leg [showing her leg]. I am in a very miserable situation now…. Worried …. I am very sad…. (Crying)…. I cry most of the time..."
	"Most of the time, I talk with my husband about what we are going through now, what is happening to us, and what will happen to you if something happens to me... That's how our conversations go. Then we think about what will happen to our child, especially since we have a child with a disability. This has really taken a toll on me mentally. The issues with my leg, the pain, the lack of sleep—it's…
	"I pray to the gods to relieve me of this pain and allow me to live a better life. I don't follow only Buddhism; I believe in all religions. I go to churches, temples, kovils—I go everywhere. I remember the gods and the Buddha and do everything I can, seeking help from every source."
	"I'm sure there are many others like me, a lot of people suffering in pain. If something could be done to prevent such suffering for everyone, that would be a great blessing for people like us."
2	"Physically, it's very difficult. The pain is constant, there's never a moment or a day without it. Even after taking 3 or 4 of the prescribed pills, the pain reduces but never fully goes away."
	"Because of that, I can't drive anymore. I've had to stop working now since I just can't manage it. I try to get through my tasks, but it's very difficult, and I do them with great difficulty."
	"If I could live without this pain, I could get my work done and even go back to my job. The pain is the only thing I can't bear. If the pain were gone, I would work every day. The only problem is the pain. Even right now, it's unbearable."
	"Now, honestly, the pain is getting worse and worse. It feels like, in the future, I won't be able to handle it at all. "Now the pain really got worse and worse. It looks like I cannot wait any longer. Yes, I jumped off the roof once. I cannot bear the pain... That is so hard.". I just can't take it anymore. When the pain increases, whatever I can get hold of, I drink or take it without thinking.…
	"I don't go anywhere now. I just stay at home. I sit on the chair and rest my legs on another chair, keeping them stretched out. I can't even keep my feet down because the pain is too much."
	"It has become difficult to follow a regular schedule for taking medication. Sometimes I take the pills every four hours, sometimes every two hours. I feel like there's nothing else I can do, even if it harms me. I get scolded at home for not taking the medicine as instructed, but when I get my hands on 7 or 8 pills, I just take them all at once with water. That reduces the intense pain a little.…
	"It’s painful, no doubt, and there's no way to get everyday tasks done. I can’t move around or go anywhere. It’s impossible to sit still in one place, but I can't manage to do anything either, so I just endure it. I tell my family at home as well, asking what can be done. But after being stuck in one place like this, there's nothing left to do. Even they say, in the end, that it’s me who has to b…
	"I'm saying I can't go on like this anymore, even saying things like 'I might as well die.' Sometimes I think it would be better if I could just pass away, wouldn't it?"
	"I don't need anything else; all I want is for the pain to go away. Even if the illness isn't cured, it doesn't matter—as long as the pain is gone. We are all going to die someday anyway, whenever our karma dictates. Whether I'm bedridden or not, if a snake is going to bite, it will bite when the time comes. The main thing is just to be without pain—that's all I ask for."
	"There's nothing else I want, just for the pain to go away. If the pain is gone, there are no other problems—not family issues, not children's issues, nothing. The only problem is the pain. I don't mind having the illness, and I know death is inevitable; that's not a problem for me either. I just want to live without pain and pass away peacefully—that's the most important thing."
3	"I can't do anything properly; it's just constant pain. I'm mostly stuck in bed. I can't get up, can't lower my head, and even raising my head brings on pain."
	I can't even talk. I can't bear to look at bright lights. Even having the radio on feels like torture to me. Hearing someone talk is also unbearable. At those times, I just lie down, holding my head... but when the pain intensifies, I simply can't handle it anymore.
	"When the pain gets worse, I start to wonder what kind of karma this is. I think about whether this suffering is the result of something I did."
	"It’s mentally exhausting as well. There's no other way but to take the medicine; that’s the only solution. Until I take the pills, nothing else works, no matter what I do. Applying oils or massaging my head doesn’t help either—nothing works except the medicine."
	"I pray to the Buddha and meditate, but to be honest, when the pain comes, I can't even do those things. I don't even feel like listening to sermons. It’s difficult for me now to even go to the temple because of my illness, so I try to do these practices at home."
	"It's true that I feel like something spiritual might help, like meditation. It would be good if I could engage in it, but I can't go anywhere now. I used to be someone who regularly went to the temple, almost every day. If I couldn’t go daily, I would at least go a couple of days a week. I would participate in Bodhi Pooja. But now I can’t go, and I regret not being able to continue that."
4	"For the past 3-4 months, the pain has been at its peak... During this time, as the pain worsened, I haven't been able to think of myself as capable of doing any of my work or accomplishing anything. The pain is that intense."
	"I definitely need someone to help me. If there’s no one at home to assist, then I’m just lying down and sleeping most of the time."
	"My family life has become problematic. When I think about those problems, I just lie in bed and keep thinking about them over and over."
	"There are financial problems and various other issues within the family. When the cramps come, I get really angry. What I mean is, madam, when the pain becomes unbearable, if someone says something, I feel like shouting at them. But I haven’t yelled at anyone yet. That's how hard it is to endure."
	"I can't sleep on this side or that side. I can only sleep facing upwards, no matter what. That makes it even harder. Staying in the same position all the time... You know how they say you share the pain and comfort when you turn from side to side while sleeping? I don’t have that option. That’s another problem for me."
	"My social interactions have gradually reduced. That means the illness and pain increased. I couldn’t attend meetings or gatherings. So, naturally, those things happened, madam. Now, it’s just my family; there are no other people around."
	"Now, I feel this sadness. I never thought before that something like this would happen to me. I never imagined that I would become helpless or fall into such trouble. I never thought this would happen. To my memory, I’ve never had such a serious illness before. I haven’t even had anything like this come up. This is the first time I’ve been really unwell... That’s what makes me sad. Sometimes, ma…
	"I think about religion, I remember it. I pray to God to get better, for relief. I definitely do that, and more than saying it out loud, I feel it in my heart. That brings me some relief in those moments. I have definitely felt some relief from it."
	"If this continues, how am I going to live every day? How am I supposed to face the world now? How can I even step outside? When I think about how I can’t do any of those things anymore, it brings me immense pain."
	"I want to go out like I used to before."
5	"It's difficult to go to the hospital and get treatments. Managing the medication is also hard. All the household responsibilities have been neglected. I was the one who used to handle everything until now, but with this back problem, I just can't do it anymore."
	"Because of the pain, many things in my life have fallen behind. I’ve managed my life on my own. It was through my effort that I worked hard, even with my husband. I also lost my child. I’ve faced so many challenges like these."
	Now, there’s no one really to check on me. It’s just the two of us—my husband and me. He takes care of me, but he’s not in good health either. Relatives check in from time to time, and neighbors also keep an eye on things in case of an emergency."
	"In the past, I used to participate in village committees and organizations. But now, I don’t go to anything. I just stay aside, keeping to myself."
	"I can't cook or even prepare meals for my husband anymore. He is the one doing everything now, even washing my clothes. I feel so sad that I can't help him or do anything for him."
6	"When the pain flares up, everything becomes difficult. I can’t even get up; I just lie down all the time. It's that hard for me. Sometimes, I don’t even brush my teeth, drink a cup of tea, or wash my face. I eat, take my medicine, and go back to sleep."
	"When the pain gets worse, I don't feel like doing anything at all. I can't do anything either. I just lie down the whole time. I don’t even feel like waking up or talking. It’s that difficult. Even after taking medicine, the pain in my legs doesn’t ease."
	"When someone talks to me while I'm in pain, I feel happy, and at that moment, I don’t even feel the pain.
	"When the pain hits, I sometimes feel like ending my life, to be honest. But then I think about my husband, and that stops me from doing anything drastic. The pain gets that unbearable. Now it’s somewhat better, but in the beginning, it was awful... There were moments where I thought if I had something nearby, I would take it and end it all. Those kinds of thoughts came to me often. Sometimes, wh…
7	"Now, even the simplest activities like washing my face or walking have become a huge challenge due to this pain. When I take medicine, the pain reduces a little, but otherwise, it's a significant burden. If I were to return to work, I wouldn't be able to manage with this pain because it's hard for me to keep my legs down for long. All my focus ends up being on the pain."
	"I feel like painkillers are absolutely necessary for me now. Without them, I can't manage to do anything. There have been times when I couldn't bear the pain without painkillers. The pain can be so intense that a person could just suffer to the point of feeling like they're going to die. I've experienced that myself." "I cannot sleep when I have pain, and it interferes with sleep. I fall asleep …
	Nowadays, compared to before, I’m spending more time at home. Before, I would be out all day, often until late at night, but now I’m staying home, and I feel more peaceful and content. The pain is somewhat better because I’m resting more at home. Being at home has also brought me closer to my family, and that’s something good that has come out of all this."
	"Pain is something temporary. It may last another 5-6 months and then go away. So, I don’t see it as a problem or a burden on my mind. We can't think like that. It's unfair to think that way. If a treatment causes pain, we shouldn’t hate the pain because it’s part of the healing process. That’s just how it is."
8	"It’s true, I can’t do anything anymore. I can’t even cook or prepare a meal for myself. I can’t gather my clothes to wash them either. I sit on a bench and somehow wash them myself, but that’s how I spend my days at home. Most of the time, I’m in bed. I can’t stay sitting either. I have to keep my legs stretched out because I can’t keep them down. I can’t walk around, can’t even go to the shop. …
	"I’m just holding everything together and managing on my own. I don’t want to trouble anyone. No one is really responsible for us being sick, are they? (silence) And when you’re ill, people tend to distance themselves from you. Even relatives aren’t as close as they used to be when things were better. So, I feel very helpless and alone."
	"I really need someone close by to help me. I can't even go to the hospital from home without someone. I can’t manage to go alone. Even if I take a bus, I can’t stand at the bus stop waiting for it. I end up sitting on the ground because I can’t stand for long—my back hurts too much."
	"When I’m at home, I try not to show my pain because I don’t want to worry my mother. So, I hold it in and somehow manage. It’s only when it becomes unbearable that I end up shouting out."
	"It’s hard because I wasn’t someone who used to live like this. I’m just bearing it on my own now, holding on. What else can I do? Sometimes I cry for no reason. If someone talks to me, I tell them it’s difficult, but what can they do? I take my medicine, but I don’t take more than what’s prescribed. I just stick to the amount. Somehow, I manage to hold on until it’s time for the next dose."
	"I'm just asking for the pain to be reduced. Sometimes I feel like I wouldn't even mind dying, as long as the pain is gone."
	"It feels like this pain will never end, and that’s the hardest part. I’m willing to try anything if there’s something that can take it away."
	"I have no one to really share my pain with. I don't tell my children because I don't want them to worry and suffer because of me. I try to bear it all myself. When the pain comes, I don’t even feel like looking at any religious books or reciting any verses. The pain is so intense that I can’t even bring myself to do those things. It's unbearable to the point that I just can't cope."
9	"I don't feel like doing anything. This pain makes me feel so lazy, as if I am losing all my energy."
	""Sometimes, I get irritated with pain. Other than running here and there, I forget what I need to do…. I do not feel like doing anything” . Usually, I try to go around the land and see if I can do something productive. Otherwise, I engage in conversations with someone. But I can't do that all the time, can I?"
	"When I just sit idle, the pain intensifies. That’s why I try to focus my mind on something. I can't even read a book or anything like that because I have to sit in one place... I just can’t do that. A few days ago, I felt inclined to read some religious books, but I couldn't. It's difficult. When I try, the pain only gets worse."
	"Because of the pain, I feel a lot of frustration. That means, there are times when, due to the pain, if the kids or even my wife suddenly come and say something, I get angry."
	My job has completely come to a halt. I used to keep managing somehow all the time. But now, I’ve completely stopped it. There's n
	"I can't stop thinking about it. It's all fallen apart because of me, right? If it weren't for me and the expenses I caused, none of this would have collapsed. I feel a deep sadness in my heart because of it."
	"The children too are in this situation because of me. Even for this trip, it’s hard to find the money. That’s a problem because we can't manage money the way we want. Wife can't do everything alone, can she? Now, that’s the biggest issue we’re facing."
	"Even rituals, spells, and those kinds of practices were done."
	"What I have to say about the pain is that I’ve lost everything because of it."
10	"My life has changed compared to the past. I can’t do the things I used to do. I haven't been able to go to work these days either. I’m working from home. So, the pain has become a major factor in the changes in my life. Recently, the kids had their exams, and I couldn’t even help them with that. I don’t have the energy. I’m just stay on bed... I can’t do anything else. I can’t even clean the hou…
	"There are many people around me who love me a lot. My husband loves me very much, and my parents and relatives are all constantly praying for my quick recovery.", "I don’t have the same enthusiasm to go to work as I used to. It takes a huge effort to go... Also, I have to wear a wig now, and even that causes discomfort. Somehow, my life has completely changed now... I can’t go to the office. I c…
	"I turn to Jesus because I have faith. I know things will definitely get better. I listen to a lot of religious songs, and they bring me some relief. I spend time with the kids. It's hard, but... I play cards with my son... Hmm... I talk with my daughter. At those times, I sometimes forget the pain, though not always."
	"I have faith in both the medicine I receive and in Jesus. I believe Jesus guides me to take the right medicine. My two children are still young, so I asked Jesus to keep me until they are at least around 20. And I believe that will happen... I live with that faith."
	"This pain is truly a big burden for me. I pray for it to end. It takes immense strength to endure this."
11	I definitely have to take painkillers now. By the time the next dose is due, there’s always a pain. When the pain starts, this arm gets completely stiff with the pain."
	"After taking the medicine, within about 30 to 40 minutes, the pain completely subsides. But at night, when I’m trying to sleep... let’s say I take the medicine at 8 p.m., the next dose is due around 4 a.m. By then, I automatically wake up, around 3 a.m., because of the intense discomfort. It’s very troublesome, disrupting my sleep. Even after taking the medicine, it takes 30 to 40 minutes for th…
	Sleep is the biggest issue these days, along with the illness. It’s difficult to eat as well because of the pain. I don’t feel like eating or drinking anything. I have no appetite. I can only manage to eat fruits most of the time. Eating rice or anything similar is very difficult."
	"I’ve adjusted the time I take the medicine a little. Instead of taking it at 8 p.m. as usual, I now take it around 11 p.m. That’s the time I usually go to bed, so I’ve covered it that way. Now, if I’m going somewhere, I definitely take the medicine with me at the scheduled time. If I can’t, I avoid going out altogether. Most of the time, I don’t leave the house. I stay home for the most of the t…
	"Generally, when I’m talking to someone... the pain doesn’t feel as intense. It’s when I’m just sitting idle that the pain increases. However, when the pain is there, even talking to someone can be bothersome."
	"When I’m in pain, I don’t like anyone coming to talk to me, not even the family members. I just want to be alone. I don’t feel like talking about the pain to anyone either."
	"When it's time to take my medicine, I go to the nearby shop and chat while waiting. Then, I don’t really notice whether the pain is coming or not. We stay near the Maharagama boardin place, so there aren’t many people who know me. That’s why I go to that shop."
	"I always think about how nice it would be to have just one day without the pain. Most of the time, I don’t tell anyone when the pain start. I just take the medicine and manage it. Once I take the medicine, the pain reduces completely, 100%. But by the time the next dose is due, the pain reaches about a 7 or 8."
	"Mentally, I’ve looked at it from every angle, and this pain is a real burden. The illness I have is the biggest problem... and when I think about it mentally, it becomes even more of a torment. With the pain, I can’t do anything, and I don’t even feel like doing anything."
	"At home, I have a puppy and a cat... I go for walks with them. That brings me the greatest sense of freedom and peace."
	"The essential thing is a full recovery.. Because of the pain and the illness, life feels like it has been put on hold, as if everything has come to a standstill during these days. The plans I had are paused for a while... The most essential thing now is complete recovery."
12	"I experienced a strange pain. But after getting those painkillers, I felt significant relief."
	"Then I can't eat. I can't even walk properly. I get angry when someone talks to me. I feel a strange shock like in my heart, and I can't sleep either. It's troublesome, and there’s no peace."
	"My social interactions have completely stopped. I don't even like people coming over. If I can't manage to engage with them or speak with them, sometimes their visits feel like a burden to me. Sometimes, even answering their questions feels overwhelming. So, I pretend to be sleepy or say something vague and then go lie down. It’s not good to tell people everything, is it? That's how I handle thi…
	"“I do not even want anybody to visit me. If I cannot treat or care and not talk to them...” "I do not like to go to any social events, temple, or wedding ceremonies since I cannot be bemoaning there. I feel my sight might be an unlucky sign. So, if I cannot be there without a mess, I do not want to go to such places….""
13	"It's difficult to breathe, I can't eat, and I feel like vomiting. I can’t sleep either. When I take the medicine, it reduces a little, but the nausea increases."
	"When I'm in pain, I don't feel like talking to anyone. When the pain comes, all I can do is cry. If someone massages my leg, the pain lessens. My friend, my mother, and my younger brother... they all help by massaging my leg."
	"When the pain come, I end up fighting with my family, getting angry. Otherwise, I’m fine most of the time. Even when I get angry, my family takes care of me with love. My friends come to visit me, and when the pain starts, they massage my leg. I’m happy when they come."
	"I need my medicine. I don't know what else to say... I just want to live happily with my mom, dad, brother, and friends. I want to complete my exams. I couldn't do it this year, but I must do it next year."
14	"Most of the time, it’s hard to do housework, especially when the pain come. I can't get anything done during those times. It’s really hard to endure. At those moments, all I can do is try to rest. I can’t do anything, and it’s very difficult. "Because of this pain, I cannot do anything... I cannot do anything when the pain comes. I get bored easily of everything.""
	"My kids' schoolwork has fallen behind. The work has piled up, and I have to help them as they are about to start Grade 1. I’m just waiting for the pain to ease so I can get those things done. Most of the time, I can’t sleep at night. I only manage to sleep closer to the early morning."
	"Once the medicine starts working and the pain eases a bit, I slowly get things done. That’s how I manage the housework – I take a little break and then continue working. Somehow, I endure and get the work done."
	"I used to sew carpets. I cannot do it now; Earlier, I was earning something too. However, now I have lost that too. It costs a lot of money for kids to learn. Now my husband has to do everything. So there are many money matters at home”
	"Most of the time, problems arise in family life. There are times when I can’t even cook. Often, we end up getting food from outside. Most of the time, I can’t get anything done until I start feeling a bit better. That’s when the problems occur. Now, my husband has started to understand my illness a bit more, so he doesn’t say much anymore because of that."
	"When I’m in pain and someone visits, I can’t even talk to them. At that time, people understand my illness. They don’t say much and just help and leave. But when the pain starts, oh my, everything feels unbearable."
	"The pains are something I can't predict. These pain are the biggest problem I have."
	"This is probably due to past wrongdoings. I can come to terms with it... I often go to the temple. I make offerings to the Bodhi tree. I haven't done anything significant, but I listen to sermons. That's what I do. I also light oil lamps at home."
	"I need to reduce the pain. It’s because of this that I can't do anything... When the pains come, I can’t do anything at all, and everything feels unbearable."
15	"When the pain gets worse, I can't even do my own work. I trouble my mother as well. She can't get her own work done either. She stays by my side, massaging me and helping out. She takes care of things, giving me medicine and all that."
	"My mother does all my work for me... but the way of living a normal life has completely changed. I can’t live the way I used to. I can’t sleep when the pain gets worse, and it disturbs my sleep. Whenever the pain ease, that’s when I fall asleep, whether it’s day or night. I can only sleep when the pains are gone. If the pains are there, I can’t sleep at any time."
	"I go to the temple. I am a Buddhist, and I attend Bodhi Pooja ceremonies. There is a Buddha shrine, and I can’t manage everything alone. I go with my sister, and we prepare milk rice and take it to Anuradhapura. I have become more inclined towards religious activities than before, and I believe I have found some relief through it."
	"When the pain gets worse, I feel sad, wondering why this happened to me. Sometimes, when the pain intensifies, I feel like it would be better if I were to die." "The only thing I need is to live without pain… Nothing else is needed... It does not matter if I am dying of cancer … I know that I have to die at some point... What I want is to die without being in pain."
	"I cry a lot... I try to stay strong. My mother tells me not to cry, saying that crying doesn't help. I think about the teachings of the Buddha. I can't read books when the pain comes. My mother reads them to me so I can listen."
	"When the pain start, I get angry. But they don't take it seriously; instead, they feel sorry for me. No one says anything to me. My sister and brother also cry when I cry."
	"When I'm in pain, I feel it here and there, and I can't think about anything else. All I want is to get rid of the pain."
16	"It's very difficult to get up in the morning. I can't even wash my face without someone's help. It’s extremely painful and challenging. I can’t do anything on my own anymore. Usually, when I'm at home, I can't even move my leg a little. I have to ask my father to rub and massage it for me, and only after all that effort am I able to lift my leg somewhat. I muster all my strength and willpower to…
	"I used to be someone who worked to the fullest, with no concept of time. Even after this back issue started, I went from working 24 hours to barely being able to manage 6 hours. As time goes on, I can't continue working like before. Now, even the work I used to do well is slipping away from me, and I feel like I just can't do it anymore. People sometimes ask me what’s wrong, but things are just …
	"It feels like I've become completely helpless now. The only one I can turn to is Jesus. There's no one else I can talk to. I don't even have a relative I can reach out to. I need Rs. 2000 just for bystander per day. I'm just hoping to somehow manage, humbly ask for help from madam, and continue taking my medication from home. But where would Miss even get that kind of money? If I have to go on f…
	"My wife is looking after me at home 500%. She’s doing everything she can, but it’s impossible for her to manage me alone. She struggles to lift me on her own, and now she’s getting a bit older too—she's 45 years old."
	"It breaks my heart that sometimes, in moments of intense pain, I end up shouting at my wife, telling her to do things immediately. She’s a homemaker and has other responsibilities too—she can’t just focus on me all the time. She has to look after the little one, manage the household, and handle everything. When my pain worsens, I sometimes yell, and she doesn’t keep her phone nearby. If she’s in…
	Even though I ask for forgiveness, I know it hurts. We've been together for 25 years, and she knows how helpless I feel. The pain I’m causing her weighs on my heart. I also ask God for forgiveness, praying, 'Please, God, forgive me for what I've said to my wife out of my pain.'"
	"I’ve sometimes thought about death, and there have been times when I’ve even said it out loud."
	"Most of the time, I am alone at home."
	During all the times I pray, all the problems I have leave my mind. I feel a sense of relief. There's nothing else I can do.
	"Just as my little daughter was about to get married this year, everything in my life started to fall apart. I completely broke down mentally. The child who was about to get married stayed with me for a whole month and couldn't go to work, so he lost his job. I had to face both of these challenges at the same time."
17	"My younger brother, who is staying with me now, has come today after leaving his work. He too has taken out loans to build his house. He can only stay for one day, right? Should we get upset about that, or get angry, or scold him because of it? That’s just how it is. This is the life that I’ve been given. That’s what I tell God—I have only You to talk to. Other than Jesus, there’s no one else I …
	"It's hard to bend down to wash my feet and legs. When I do, my back starts burning. After I'm done washing, the pains increase. I can't handle my body getting too tired anymore; it's difficult for me now. I can't sleep either. I wake up around 2, 3, or 4 in the morning. When that happens, I just keep waking up. I didn't sleep today either. Today, I woke up at 3 a.m., and since then, I've been aw…
	"I try to walk, but I can’t because my leg hurts. It's harder when I sit for too long. When I walk, the discomfort lessens. But now, my leg hurts as well. I don’t go anywhere these days."
	"I don’t talk much with anyone. Because of the pain, I just keep to myself a bit. I used to really enjoy watching TV before, but now I don’t even watch it. I want to, but I can’t sit for long."
	"They (work place people)don’t really pay much attention to me. They’ve sort of sidelined me, thinking I can’t work anymore, so I don’t go out of the house now. I want to go out, but I can’t, so I stay in. Even when relatives have events at their houses, I don’t feel like going because of my illness. When I go to those places, I can’t even use the toilet easily. It’s difficult. Anyway, I don’t go…
	"I’m always thinking. I talk to my family, but there’s nothing much to explain to them either. Given the nature of my illness, what can be done?"
	"I go to the temple and worship Buddha morning and night. Every morning, I light an oil lamp. I bow down and ask Buddha for relief from this. When I worship Buddha, I feel a little relief. That's why I thank Buddha, asking for more relief from this."
	"When I take painkillers, the pain is controlled. It’s managed for about 5 hours, and after those 5 hours, the pain comes back. Then I take another pill. I’m not supposed to take it like that, but I do it for my pain. The doctors here tell me to take it before meals at specific times. When I take it that way, the pain is controlled, and the pain doesn’t come. When I run out of medicine, that’s wh…
18	"Sometimes it’s really hard to get anything done. After taking the painkillers, when the pain subsides, that’s when I can get some work done. About 75% of the time, I’m hindered. I used to be able to manage things on my own, but now I need help. First, I used to use a camera to check myself, and after that, it became difficult to walk or do anything on my own. I don’t feel like eating... it’s lik…
	"When I’m in pain and talk to someone, the pain seems to ease a little. But when the pain is intense, I don’t feel like talking to anyone at all."
	"When I talk with others, the pain eases a little. After I became ill, others pay more attention to me, even at my workplace. That gives me some comfort."
	"There are times when I feel sad as well. At those moments, I start thinking. I have a close friend, someone from our camp, who is always there for me. They talk a lot about religion. That brings me comfort and peace of mind."
	"I trust the treatments being done here. I calm my mind by thinking that this isn’t something that only happens to me. I hope no one else ever has to experience this kind of pain again, not even an enemy, because it’s so hard to endure."
19	"After taking the medicine and sleeping, I didn’t do any work. I haven’t attempted to do anything. When the pain comes, I can’t do any work, and I haven’t tried either. My family does everything for me."
	"I feel angry when someone talks when I am in pain. I have a concussion, and I cannot sleep. Annoying, no consolation. It is heartbreaking to see how I lived for so long and living now. How it was then, how it is now ..
	"When the pain comes, I get angry. But who do I yell at when I’m angry? Sometimes I shout a bit at my wife... that happens. When the pain comes and someone says something, I tend to react. I yell at my family, and they shout back at me. That’s how it is. It only lasts for a moment, and then it’s fine afterward."
	"I am in bed, and when the pain comes, I scream."
	"I don’t tell anyone much. Even though it’s hard for me, I just endure it on my own."
	"It’s painful, I won’t deny that. I keep wondering why I have to suffer like this, but what can I do? This is what God has given me. I just tell myself that it’s God who gave it, and it’s God who will take it away."
	"My religion is Islam. By the grace of God, I receive relief. Whatever God gives, He also takes away. He gives us what is best. I have complete faith in that. I believe in it 100%. Whatever He has given, He will certainly take care of."
	"While I’m here, I can’t go to the mosque; even at home, sometimes I can go, but other times I can’t. I don’t want to lie about it. I can’t even sit properly when I go."
	"I haven't earned anything now. I rely on loans now, and people come to check on me. All the money I had is gone."
	"I’m just thinking about getting better soon and going home. I need to do whatever job I can to pay off the debts. I’m focused on getting well and going home."
20	"When the pain is there, all the work gets delayed. The people at home have been under a lot of mental stress."
	"I also take traditional Sinhala medicine from local doctors. I’ve tried everything. It's not just the medicine here. I’ve gone everywhere and tried different treatments. They applied oils, and that worked well with the medicine. When the pain starts, I tell my son, 'Son, apply some oil,' and it eases. Now, I don’t need anything else for the pain."
	"I am the chairman of the trade union. There is a lot of work to be done for the well-being of the traders. But I haven’t been able to get any of that done."
	"During the time I was struggling, it was my family that suffered more from the pain than I did. They didn’t even let me get up. They would bring the food close to me and feed me. They took care of everything like that. So, I didn’t feel the pain as much. It was them who carried the burden of the pain. My entire family. They didn’t let me feel it. Until I came to Maharagama, I didn’t even know th…
	"I am someone deeply devoted to religion and spirituality. I listen to sermons and meditate. Because of that, I didn’t face as many problems; I had the ability to calm my mind. I truly found relief. Even when I wake up at midnight or 1 a.m., I meditate. Every day, I light a lamp at home, listen to sermons, meditate, and then sleep. I’ve found great relief from that. Spiritually, I feel strong, ev…
	"I thought about how I lived in society. I did many things and lived in a way that didn’t harm anyone. I wasn’t deceitful, dishonest, or harmful to anyone. So, I wondered why this happened to me. Then I thought it must be due to something I did in a past life. Otherwise, maybe it’s because I smoked cigarettes and drank alcohol occasionally in this life, like at a party. I thought that might be th…
	"When I feel sad, I calm my mind through listening to sermons and meditating. It brings me 100% relief."
	"What I have to say is that when someone faces an illness like this, it's important not to fall mentally. You need to be mentally strong. I calmed my mind through religion and spirituality, reaching a point where I was at peace with the idea of death. I knew, and I had the belief, that even if I died, I wouldn’t go to a bad place. That’s what kept me going. But there were moments when I thought a…
21	"When the pain becomes unbearable, I feel like living itself is a burden. Sometimes I wonder why I’m even alive. It’s during those painful moments that it becomes difficult. At other times... well, I can't even hold my head up. Most of the time, I just end up sleeping."
	"If not for this pain, I’d be fine. Nothing else really bothers me. It’s the pain that I can't bear. If the pain wasn’t there, I’d be able to go on trips and walk around, but now I can’t do any of that."
	"When someone comes over to talk, I try to hold myself together. But when they come and talk, I can’t just say I’m in pain and go lie down. I can sit for a little while, but when I lie down and stretch my stomach, that’s when it becomes difficult. Now, I can manage a bit if I put a cushion behind my back for support. Without a cushion, it’s hard. I like it when people visit, but when the pain sta…
	"I don’t have the strength to get up and do things every day. I feel angry sometimes, but I’m not someone who usually gets angry. When the pain comes, I turn over in bed and scream. When the pain hits, it’s really hard for me to bear it. I cry out to Jesus, asking how much longer I will have to endure this pain, and to take me to Him."
	"Even though I feel angry with my family, I don’t say anything. I try to hold it in. When I see the house in a mess, it’s really hard for me because I like to keep the house neat and tidy. The little ones mess things up... so I just quietly stay in my room. If my room or the house isn’t in order, I get frustrated. But now, I can’t do anything about it. I just try to endure it."
	Most of the time, I feel like it would be better for me to go quickly rather than endure this pain any longer. When the pain becomes unbearable, I feel like I can’t live through it anymore. Honestly, life feels like a real burden when the pain is there."
	""I have everything... I do not want anything. I do not have the temptation on anything. No value of anything to me… I want an immediate cure and get rid of this pain.."
